# Supplementary material for: Establishing RNAi in a Non-Model Organism: The Antarctic Nematode Panagrolaimus sp. DAW1
Source: PLoS One. 2016 Nov 10;11(11):e0166228. doi: 10.1371/journal.pone.0166228 (PMC5104476; doi:10.1371/journal.pone.0166228)
Supplement: S2 File — (TXT) [file pone.0166228.s003.txt]

Figure 2A

Panagrolaimus genes

Pd vs Pd (nematodes vs gene origin)
g0 = gfp
g1 = Pd-rps-2
g2 = Pd-dhc

> require(multcomp)

> pdpd <- read.csv("PdPd.csv")
> pdpd.aov <- aov(nlarvae ~ PdPd, data = pdpd)
> pdpd.mc <- glht(pdpd.aov, linfct = mcp(PdPd = "Dunnett"), alternative = "two.sided")
> summary(pdpd.mc, test = adjusted(type = "free"))

	 Simultaneous Tests for General Linear Hypotheses

Multiple Comparisons of Means: Dunnett Contrasts


Fit: aov(formula = nlarvae ~ PdPd, data = pdpd)

Linear Hypotheses:
             Estimate Std. Error t value Pr(>|t|)    
g1 - g0 == 0  -6.1333     0.8265  -7.420  7.3e-09 ***
g2 - g0 == 0  -1.7333     0.8265  -2.097    0.042 *  
---
Signif. codes:  0 ‘***’ 0.001 ‘**’ 0.01 ‘*’ 0.05 ‘.’ 0.1 ‘ ’ 1
(Adjusted p values reported -- free method)

Ce vs Pd (nematodes vs gene origin)
g0 = gfp
g1 = Ce-rps-2
g2 = Ce-dhc-1

> cepd <- read.csv("CePd.csv")
> cepd.aov <- aov(nlarvae ~ CePd, data = cepd)
> cepd.mc <- glht(cepd.aov, linfct = mcp(CePd = "Dunnett"), alternative = "two.sided")
> summary(cepd.mc, test = adjusted(type = "free"))

	 Simultaneous Tests for General Linear Hypotheses

Multiple Comparisons of Means: Dunnett Contrasts


Fit: aov(formula = nlarvae ~ CePd, data = cepd)

Linear Hypotheses:
             Estimate Std. Error t value Pr(>|t|)
g1 - g0 == 0   -1.000      4.186  -0.239    0.814
g2 - g0 == 0   -3.000      4.186  -0.717    0.701
(Adjusted p values reported -- free method)

Figure 2B: C. elegans genes

Pd vs Ce (nematodes vs gene origin)
g0 = gfp
g1 = Pd-rps-2
g2 = Pd-dhc

> pdce <- read.csv("PdCe.csv")
> pdce.aov <- aov(nlarvae ~ PdCe, data = pdce)
> pdce.mc <- glht(pdce.aov, linfct = mcp(PdCe = "Dunnett"), alternative = "two.sided")
> summary(pdce.mc, test = adjusted(type = "free"))

	 Simultaneous Tests for General Linear Hypotheses

Multiple Comparisons of Means: Dunnett Contrasts


Fit: aov(formula = nlarvae ~ PdCe, data = pdce)

Linear Hypotheses:
             Estimate Std. Error t value Pr(>|t|)
g1 - g0 == 0    1.667      1.486   1.122    0.326
g2 - g0 == 0    2.000      1.486   1.346    0.326
(Adjusted p values reported -- free method)

Ce vs Ce (nematodes vs gene origin)
g0 = gfp
g1 = Ce-rps-2
g2 = Ce-dhc-1

> cece.aov <- aov(nlarvae ~ CeCe, data = cece)
> cece.mc <- glht(cece.aov, linfct = mcp(CeCe = "Dunnett"), alternative = "two.sided")
> summary(cece.mc, test = adjusted(type = "free"))

	 Simultaneous Tests for General Linear Hypotheses

Multiple Comparisons of Means: Dunnett Contrasts


Fit: aov(formula = nlarvae ~ CeCe, data = cece)

Linear Hypotheses:
             Estimate Std. Error t value Pr(>|t|)    
g1 - g0 == 0  -59.500      4.675 -12.727 3.77e-09 ***
g2 - g0 == 0   -3.333      4.675  -0.713    0.487    
---
Signif. codes:  0 ‘***’ 0.001 ‘**’ 0.01 ‘*’ 0.05 ‘.’ 0.1 ‘ ’ 1
(Adjusted p values reported -- free method)
