# Supplementary material for: Establishing RNAi in a Non-Model Organism: The Antarctic Nematode Panagrolaimus sp. DAW1
Source: PLoS One. 2016 Nov 10;11(11):e0166228. doi: 10.1371/journal.pone.0166228 (PMC5104476; doi:10.1371/journal.pone.0166228)
Supplement: S3 File — (TXT) [file pone.0166228.s004.txt]

Figure 3A
g0 = gfp
g1 = Pd-rps-2
g2 = Pd-dhc
g3 = Pd-duox-42

> F3A.aov <- aov(express ~ locus, data = F3A)
> F3A.mc <- glht(F3A.aov, linfct = mcp(locus = "Dunnett"), alternative = "two.sided")
> summary(F3A.mc)

	 Simultaneous Tests for General Linear Hypotheses

Multiple Comparisons of Means: Dunnett Contrasts


Fit: aov(formula = express ~ locus, data = F3A)

Linear Hypotheses:
             Estimate Std. Error t value Pr(>|t|)
g1 - g0 == 0  -0.1296     0.2678  -0.484    0.944
g2 - g0 == 0  -0.1536     0.2678  -0.573    0.911
g3 - g0 == 0  -0.1719     0.2988  -0.575    0.911
(Adjusted p values reported -- single-step method)

> summary(F3A.mc, test = adjusted(type = "free"))

	 Simultaneous Tests for General Linear Hypotheses

Multiple Comparisons of Means: Dunnett Contrasts


Fit: aov(formula = express ~ locus, data = F3A)

Linear Hypotheses:
             Estimate Std. Error t value Pr(>|t|)
g1 - g0 == 0  -0.1296     0.2678  -0.484    0.911
g2 - g0 == 0  -0.1536     0.2678  -0.573    0.911
g3 - g0 == 0  -0.1719     0.2988  -0.575    0.911
(Adjusted p values reported -- free method)

Figure 3B

> rps2d.mod1 = lm(Expression ~ Time, data = rps2D.df)
> summary(rps2d.mod1)

Call:
lm(formula = Expression ~ Time, data = rps2D.df)

Residuals:
     Min       1Q   Median       3Q      Max 
-0.50075 -0.06708  0.00645  0.13536  0.38792 

Coefficients:
            Estimate Std. Error t value Pr(>|t|)    
(Intercept)   1.0000     0.1068   9.367 3.82e-07 ***
Time12 h     -0.3052     0.1849  -1.650   0.1228    
Time24 h     -0.5314     0.1849  -2.874   0.0130 *  
Time32 h     -0.4927     0.1849  -2.665   0.0195 *  
Time48 h     -0.1476     0.1849  -0.798   0.4390    
---
Signif. codes:  0 ‘***’ 0.001 ‘**’ 0.01 ‘*’ 0.05 ‘.’ 0.1 ‘ ’ 1

Residual standard error: 0.2615 on 13 degrees of freedom
Multiple R-squared:  0.4828,	Adjusted R-squared:  0.3236 
F-statistic: 3.033 on 4 and 13 DF,  p-value: 0.05699

> anova(rps2d.mod1)
Analysis of Variance Table

Response: Expression
          Df  Sum Sq  Mean Sq F value  Pr(>F)  
Time       4 0.82971 0.207428  3.0332 0.05699 .
Residuals 13 0.88901 0.068385                  
---
Signif. codes:  0 ‘***’ 0.001 ‘**’ 0.01 ‘*’ 0.05 ‘.’ 0.1 ‘ ’ 1
> rps2d.mod2 = aov(Expression ~ Time, data = rps2D.df)
> summary(rps2d.mod2)
            Df Sum Sq Mean Sq F value Pr(>F)  
Time         4 0.8297 0.20743   3.033  0.057 .
Residuals   13 0.8890 0.06839                 
---
Signif. codes:  0 ‘***’ 0.001 ‘**’ 0.01 ‘*’ 0.05 ‘.’ 0.1 ‘ ’ 1
