# Supplementary material for: Establishing RNAi in a Non-Model Organism: The Antarctic Nematode Panagrolaimus sp. DAW1
Source: PLoS One. 2016 Nov 10;11(11):e0166228. doi: 10.1371/journal.pone.0166228 (PMC5104476; doi:10.1371/journal.pone.0166228)
Supplement: S4 File — (TXT) [file pone.0166228.s005.txt]

Figure 4D

c0 = FITC
c1 = FITC/octopamine
c2 = FITC/desiccation

> F4D.aov <- aov(moving ~ treatment, data = F4D)
> F4D.mc <- glht(F4D.aov, linfct = mcp(treatment = "Dunnett"), alternative = "two.sided")
> summary(F4D.mc)

	 Simultaneous Tests for General Linear Hypotheses

Multiple Comparisons of Means: Dunnett Contrasts


Fit: aov(formula = moving ~ treatment, data = F4D)

Linear Hypotheses:
             Estimate Std. Error t value Pr(>|t|)
c1 - c0 == 0    6.250      6.552   0.954    0.555
c2 - c0 == 0   -8.750      6.552  -1.335    0.347
(Adjusted p values reported -- single-step method)
