# Supplementary material for: Establishing RNAi in a Non-Model Organism: The Antarctic Nematode Panagrolaimus sp. DAW1
Source: PLoS One. 2016 Nov 10;11(11):e0166228. doi: 10.1371/journal.pone.0166228 (PMC5104476; doi:10.1371/journal.pone.0166228)
Supplement: S5 File — (TXT) [file pone.0166228.s006.txt]

Figure 5 Statistics
g0 = gfp
g1 = Pd-rps-2
g2 = Pd-dhc
g3 = Pd-duox-42
g4 = Pd-tps-2a

> require(multcomp)

> F5A.aov <- aov(expressed ~ gene, data = F5A)
> F5A.mc <- glht(F5A.aov, linfct = mcp(gene = "Dunnett"), alternative = "two.sided")
> summary(F5A.mc, test = adjusted(type = "free"))

	 Simultaneous Tests for General Linear Hypotheses

Multiple Comparisons of Means: Dunnett Contrasts


Fit: aov(formula = expressed ~ gene, data = F5A)

Linear Hypotheses:
             Estimate Std. Error t value Pr(>|t|)    
g1 - g0 == 0 -0.79819    0.07643 -10.444 8.12e-12 ***
g2 - g0 == 0  0.22333    0.10139   2.203  0.06736 .  
g3 - g0 == 0 -0.01669    0.10139  -0.165  0.87025    
g4 - g0 == 0 -0.27913    0.07216  -3.868  0.00147 ** 
---
Signif. codes:  0 ‘***’ 0.001 ‘**’ 0.01 ‘*’ 0.05 ‘.’ 0.1 ‘ ’ 1
(Adjusted p values reported -- free method)
